# Supplementary material for: Functional genetic potential of benthic microbial mat communities in Arctic, Antarctic, and sub-Antarctic lakes
Source: FEMS Microbiol Ecol. 2026 Jun 13;102(7):fiag060. doi: 10.1093/femsec/fiag060 (PMC13278500; doi:10.1093/femsec/fiag060)
Supplement: fiag060_Supplemental_Files [file fiag060_supplemental_files.zip]

Archive with 16 entries (16 files):
- Supplementary data references supplementary table 2.docx
- Supplementary figure 1 barplot mapping percentages.tif
- Supplementary figure 2 barplot classes.tif
- Supplementary figure 3 heatmap COG categories.tif
- Supplementary figure 4 heatmap cold stress genes.tif
- Supplementary figure 5 heatmap phosphorus genes.tif
- Supplementary figure 6 heatmap nitrogen carbon fixation.tif
- Supplementary figure 7 barplot core and noncore categories.tif
- Supplementary table 1 .xlsx
- Supplementary table 2.xlsx
- Supplementary table 3.xlsx
- Supplementary table 4.xlsx
- Supplementary table 5.xlsx
- Supplementary table 6.xlsx
- Supplementary table 7.xlsx
- Supplementary table 8.xlsx
