# Supplementary material for: Functional genetic potential of benthic microbial mat communities in Arctic, Antarctic, and sub-Antarctic lakes
Source: FEMS Microbiol Ecol. 2026 Jun 13;102(7):fiag060. doi: 10.1093/femsec/fiag060 (PMC13278500; doi:10.1093/femsec/fiag060)
Supplement: fiag060_Supplemental_Files [file fiag060_supplemental_files.zip › Supplementary table 1 .xlsx]

## Sheet: Sheet1
Supplementary table 1 Sample information and environmental parameters.
Sample name	Lake	Region	Location	Latitude	Longitude	Sample type	Sampling depth (m)	Catchment vegetation present	pH	Specific conductance (mS cm-1)	Raw reads	Quality trimmed reads	Macroscopic description
SP14-M002	SP14	Arctic	Spitsbergen, Svalbard	78.63555556	16.86461111	Littoral	NA	Yes	8.41	0.268545994	35 664 460	31 744 548	Littoral sample; vegetated catchment (tundra)
13ZAC7	13ZAC7	Arctic	Zackenberg, North Greenland	74.50872222	-20.62816667	Littoral	0.2	Yes	7.61	0.07	35 891 014	29 091 560	Littoral sample; vegetated catchment (tundra)
13KAP6	13KAP6	Arctic	Kapisillit, South Greenland	64.367562	-50.13460997	Littoral	0.2	Yes	7.03	0.083	75 180 680	65 017 740	Littoral sample; vegetated catchment (tundra)
MI44	MI44	Sub-Antarctica	Marion Island, South Indian Ocean	-46.94294444	37.58983333	Littoral	0.2	Yes	6.32	0.292	32 476 150	17 730 704	Littoral sample; epipsammic and epiphytic microbial mat; vegetated catchment
Prion	Prion	Sub-Antarctica	Macquarie Island, South Pacific Ocean	-54.58977778	158.8968611	Littoral	0.2	Yes	7.49	0.108	94 980 084	84 387 866	Littoral sample; rocky, sandy bottom, with very few algae visible, epilthic microbial mat; vegetated catchment
Mac8	MAC8	Sub-Antarctica	Macquarie Island, South Pacific Ocean	-54.71655556	158.8320278	Littoral	0.2	Yes	6.39	0.136	114 530 902	103 153 934	Littoral sample, rocks and mudd, few filamentous green algae; vegetated catchment
GAOS	Gaoshan	Maritime Antarctica	King George Island, Graham Land	-62.221	-58.95427778	Microbial mat	NA	Yes	6.81	0.15	59 597 378	52 310 156	Sediment core sample; mosses and Cyanobacteria present in inflow stream
Bel-s	Belen	Maritime Antarctica	King George Island, Graham Land	-62.22833333	-58.98075	Microbial mat	5.6	Yes	7.7	0.073	43 468 490	34 202 276	Sediment core sample consisting of mosses; catchment with mosses and Cyanobacteria
L7FR	L7	Maritime Antarctica	Vega Island, Graham Land	-63.81852778	-57.33377778	Littoral	NA	Yes	8.7	0.49	5 754 004	4 451 530	Littoral sample, cyanobacterial mat; cyanobacterial mats and mosses present in catchment
PP-MAT	Narrows	Maritime Antarctica	Pourquoi Pas Island, Graham Land	-67.6009	-67.20748333	Microbial mat	6.2	Yes	NA	0.1132	173 196 154	157 654 716	Sediment core sample with benthic microbial mat; small moss patches present in catchment
WO8	Nishi	Coastal Continental Antarctica	Lutzow Holm Bay, Enderby Land, East Antarctica	-69.029	39.523	Littoral	0.2	No	7.76	0.273	118 067 782	96 624 726	Littoral sample from epipsammic habitat, sandy shorline; unvegetated catchment
Snow	Snowbowl	Coastal Continental Antarctica	Larseman Hills, Princess Elizabeth Land, East Antarctica	-69.38333333	76.3	Littoral	0.2	No	5.93	0.118	83 223 992	76 614 436	NA
230-06	North	Coastal Continental Antarctica	Luther Peak, Victoria Land, East Antarctica	-72.34563	169.92427	Littoral	NA	No	8.37	0.123	44 808 510	40 344 994	NA
Shackleton-8	Lundström	Transantarctic Mountains	Shackleton Mountains	-80.45	-29.48333333	Littoral	0.2	No	9.04	0.227	22 040 040	16 281 584	Littoral sample; benthic Cyanobacterial mat from moat zone; unvegetated catchment
Shackleton-9	Lundström	Transantarctic Mountains	Shackleton Mountains	-80.45	-29.48333333	Microbial mat	3.1	No	8.02	2.934	28 189 810	25 176 306	Benthic microbial mat beneath permanent lake ice; unvegetated catchment
Forlidas-pond-11	Forlidas	Transantarctic Mountains	Pensacola Mountains	-82.45	-51.35	Littoral	0.2	No	8.15	2.22	22 660	6 886	Littoral sample, benthic Cyanobacterial mat from moat zone; unvegetated catchment
Forlidas-pond-12	Forlidas	Transantarctic Mountains	Pensacola Mountains	-82.45	-51.35	Microbial mat	1.6	No	7.3	142.37	25 809 292	22 440 426	Benthic microbial mat beneath permanent lake ice; unvegetated catchment
