# Supplementary material for: Functional genetic potential of benthic microbial mat communities in Arctic, Antarctic, and sub-Antarctic lakes
Source: FEMS Microbiol Ecol. 2026 Jun 13;102(7):fiag060. doi: 10.1093/femsec/fiag060 (PMC13278500; doi:10.1093/femsec/fiag060)
Supplement: fiag060_Supplemental_Files [file fiag060_supplemental_files.zip › Supplementary table 2.xlsx]

## Sheet: Blad1
Supplementary table 2 Selected marker genes used to study functional processes related to nutrient cycling and metabolism, stress response, remineralization of organic material and biofilm formation.
KEGG ID	pathway	Gene annotation	Found in metagenomes in this study	Literature reference
K00363	Dissimilatory nitrate reduction	nirD; nitrite reductase (NADH) small subunit	Yes	Acinas et al., 2019 Gutiérrez-Preciado et al., 2018 Kamp et al., 2015 Kindler et al., 2020 Salazar et al., 2019 Santos et al., 2012 Wong et al., 2018
K03385	Dissimilatory nitrate reduction	nrfA; nitrite reductase (cytochrome c-552)	Yes
K15876	Dissimilatory nitrate reduction	nrfH; cytochrome c nitrite reductase small subunit	Yes
K02567	Dissimilatory nitrate reduction	napA; nitrate reductase (cytochrome)	Yes
K00360	Assimilatory nitrate reduction	nasB; assimilatory nitrate reductase electron transfer subunit	Yes
K00366	Assimilatory nitrate reduction	nirA; ferredoxin-nitrite reductase	Yes
K00367	Assimilatory nitrate reduction	narB; ferredoxin-nitrate reductase	Yes
K00372	Assimilatory nitrate reduction	nasA; assimilatory nitrate reductase catalytic subunit	Yes
K10534	Assimilatory nitrate reduction	NR; nitrate reductase (NAD(P)H)	Yes
K17877	Assimilatory nitrate reduction	NIT-6; nitrite reductase (NAD(P)H)	Yes
K23776	Assimilatory nitrate reduction	tnrA; MerR family transcriptional regulator, global nitrogen regulator	No
K02586	Nitrogen fixation	nifD; nitrogenase molybdenum-iron protein alpha chain	Yes
K02588	Nitrogen fixation	nifH; nitrogenase iron protein NifH	Yes
K02591	Nitrogen fixation	nifK; nitrogenase molybdenum-iron protein beta chain	Yes
K00531	Nitrogen fixation	anfG; nitrogenase delta subunit	No
K22896	Nitrogen fixation	vnfD; vanadium-dependent nitrogenase alpha chain	No
K22897	Nitrogen fixation	vnfK; vanadium-dependent nitrogenase beta chain	No
K22898	Nitrogen fixation	vnfG; vanadium nitrogenase delta subunit	No
K22899	Nitrogen fixation	vnfH; vanadium nitrogenase iron protein	No
K10535	Nitrification	hao; hydroxylamine dehydrogenase	Yes
K10944	Nitrification	amoA, pmoA; methane/ammonia monooxygenase subunit A	Yes
K00368	Denitrification	nirK; nitrite reductase (NO-forming)	Yes
K00376	Denitrification	nosZ; nitrous-oxide reductase	Yes
K02305	Denitrification	norC; nitric oxide reductase subunit C	Yes
K04561	Denitrification	norB; nitric oxide reductase subunit B	Yes
K15864	Denitrification	nirS; nitrite reductase (NO-forming) / hydroxylamine reductase	Yes
K15877	Denitrification	P450nor, CYP55; fungal nitric oxide reductase	Yes
K20932	Anammox	hydrazine synthase subunit	No
K20933	Anammox	hydrazine synthase subunit	No
K20934	Anammox	hydrazine synthase subunit	No
K20935	Anammox	hydrazine dehydrogenase	No
K08929	Anoxygenic photosynthesis	pufM; photosynthetic reaction center M subunit	Yes	Béjà et al., 2002 Chen & Zhang, 2008 Gutiérrez-Preciado et al., 2018 Imhoff et al., 2019 Kasalický et al., 2018 Nelson & Ben-Shem, 2004 Salazar et al., 2019
K08928	Anoxygenic photosynthesis	pufL; photosynthetic reaction center L subunit	Yes
K13991	Anoxygenic photosynthesis	pufH; photosynthetic reaction center H subunit	Yes
K08940	Anoxygenic photosynthesis	pscA; photosystem P840 reaction center large subunit	Yes
K11334	Anoxygenic photosynthesis	bchY; 3,8-divinyl chlorophyllide a/chlorophyllide a reductase subunit Y	Yes
K11333	Anoxygenic photosynthesis	bchX; 3,8-divinyl chlorophyllide a/chlorophyllide a reductase subunit X	Yes
K02689	Oxygenic photosynthesis	psaA; photosystem I P700 chlorophyll a apoprotein A1	Yes
K02690	Oxygenic photosynthesis	psaB; photosystem I P700 chlorophyll a apoprotein A2	Yes
K02703	Oxygenic photosynthesis	psbA; photosystem II P680 reaction center D1 protein	Yes
K02706	Oxygenic photosynthesis	psbD; photosystem II reaction center D2 protein	Yes
K00855	Calvin cycle	prkB; Phosphoribulokinase	Yes	Acinas et al., 2019 Berg et al., 2010 Gutiérrez-Preciado et al., 2018 Hügler & Sievert, 2011 Kindler et al., 2020 Ruiz-Fernández et al., 2020 Salazar et al., 2019 Wong et al., 2018
K01601	Calvin cycle	rbcL, cbbL; ribulose-bisphosphate carboxylase large chain	Yes
K01602	Calvin cycle	rbcS, cbbS; ribulose-bisphosphate carboxylase small chain	Yes
K00194	Wood-Ljungdahl	cdhD/acsD; acetyl-CoA decarbonylase/synthase complex subunit delta	Yes
K00197	Wood-Ljungdahl	cdhE/acsC; acetyl-CoA decarbonylase/synthase complex subunit gamma	Yes
K00198	Wood-Ljungdahl	cooS, acsA; anaerobic carbon-monoxide dehydrogenase catalytic subunit	Yes
K03518	Wood-Ljungdahl	coxS; aerobic carbon-monoxide dehydrogenase small subunit	Yes
K03519	Wood-Ljungdahl	coxM; aerobic carbon-monoxide dehydrogenase medium subunit	Yes
K03520	Wood-Ljungdahl	coxL; aerobic carbon-monoxide dehydrogenase large subunit	Yes
K14138	Wood-Ljungdahl	acsB; acetyl-CoA synthase	Yes
K15023	Wood-Ljungdahl	acsE; 5-methyltetrahydrofolate corrinoid/iron sulfur protein methyltransferase	Yes
K14468	3-hydroxypropionate bicycle	mcr; malonyl-CoA reductase / 3-hydroxypropionate dehydrogenase (NADP+)	Yes
K14469	3-hydroxypropionate bicycle	acrylyl-CoA reductase (NADPH) / 3-hydroxypropionyl-CoA dehydratase / 3-hydroxypropionyl-CoA synthetase	Yes
K09709	3-hydroxypropionate bicycle	meh; 3-methylfumaryl-CoA hydratase	Yes
K14470	3-hydroxypropionate bicycle	mct; 2-methylfumaryl-CoA isomerase	Yes
K08691	3-hydroxypropionate bicycle	mcl; malyl-CoA/(S)-citramalyl-CoA lyase	Yes
K15017	3-hydroxypropionate/4-hydroxybutyrate cycle	malonyl-CoA/succinyl-CoA reductase (NADPH)	Yes
K15018	3-hydroxypropionate/4-hydroxybutyrate cycle	3-hydroxypropionyl-coenzyme A synthetase	No
K15020	3-hydroxypropionate/4-hydroxybutyrate cycle	acryloyl-coenzyme A reductase	Yes
K14466	3-hydroxypropionate/4-hydroxybutyrate cycle	K14466; 4-hydroxybutyrate---CoA ligase (AMP-forming)	Yes
K18861	3-hydroxypropionate/4-hydroxybutyrate cycle	K18861; 4-hydroxybutyrate---CoA ligase (AMP-forming)	No
K14467	3-hydroxypropionate/4-hydroxybutyrate cycle	4hbl; 4-hydroxybutyrate---CoA ligase (AMP-forming)	No
K14534	3-hydroxypropionate/4-hydroxybutyrate cycle	abfD; 4-hydroxybutyryl-CoA dehydratase / vinylacetyl-CoA-Delta-isomerase	Yes
K14467	Dicarboxylate/4-hydroxybutyrate cycle	4hbl; 4-hydroxybutyrate---CoA ligase (AMP-forming)	No
K14466	Dicarboxylate/4-hydroxybutyrate cycle	K14466; 4-hydroxybutyrate---CoA ligase (AMP-forming)	Yes
K18861	Dicarboxylate/4-hydroxybutyrate cycle	K18861; 4-hydroxybutyrate---CoA ligase (AMP-forming)	No
K14534	Dicarboxylate/4-hydroxybutyrate cycle	abfD; 4-hydroxybutyryl-CoA dehydratase / vinylacetyl-CoA-Delta-isomerase	Yes
K00174	Reductive TCA cycle	oorA; 2-oxoglutarate:ferredoxin oxidoreductase subunit alpha	Yes
K00175	Reductive TCA cycle	oorB; 2-oxoglutarate:ferredoxin oxidoreductase subunit beta	Yes
K00177	Reductive TCA cycle	oorC; 2-oxoglutarate:ferredoxin oxidoreductase subunit gamma	Yes
K00176	Reductive TCA cycle	oorD; 2-oxoglutarate:ferredoxin oxidoreductase subunit delta	Yes
K15230	Reductive TCA cycle	aclA; ATP-citrate lyase alpha-subunit	Yes
K15231	Reductive TCA cycle	aclB; ATP-citrate lyase beta-subunit	Yes
K01648	Reductive TCA cycle	ACLY; ATP citrate (pro-S)-lyase	Yes
K15232	Reductive TCA cycle	ccsA; citryl-CoA synthetase large subunit	Yes
K15233	Reductive TCA cycle	ccsB; citryl-CoA synthetase small subunit	Yes
K00394	Dissimilatory sulfate reduction	aprA; adenylylsulfate reductase, subunit A	Yes	Acinas et al., 2019 Gutiérrez-Preciado et al., 2018 Kindler et al., 2020 Salazar et al., 2019 Wong et al., 2018
K00395	Dissimilatory sulfate reduction	aprB; adenylylsulfate reductase, subunit B	Yes
K11180	Dissimilatory sulfate reduction	dsrA; dissimilatory sulfite reductase alpha subunit	Yes
K11181	Dissimilatory sulfate reduction	dsrB; dissimilatory sulfite reductase beta subunit	Yes
K16950	Dissimilatory sulfate reduction	asrA; anaerobic sulfite reductase subunit A	Yes
K16951	Dissimilatory sulfate reduction	asrB; anaerobic sulfite reductase subunit B	Yes
K00385	Dissimilatory sulfate reduction	asrC; anaerobic sulfite reductase subunit C	Yes
K00390	Assimilatory sulfate reduction	cysH; phosphoadenosine phosphosulfate reductase	Yes
K00380	Assimilatory sulfate reduction	cysJ; sulfite reductase (NADPH) flavoprotein alpha-component	Yes
K00381	Assimilatory sulfate reduction	cysI; sulfite reductase (NADPH) hemoprotein beta-component	Yes
K00392	Assimilatory sulfate reduction	sir; sulfite reductase (ferredoxin)	Yes
K22622	SOX system	soxD; sulfur-oxidizing protein SoxD, S-disulfanyl-L-cysteine oxidoreductase	No
K17222	SOX system	soxA; sulfur-oxidizing protein SoxA, L-cysteine S-thiosulfotransferase	Yes
K17223	SOX system	soxX; sulfur-oxidizing protein SoxX, L-cysteine S-thiosulfotransferase	Yes
K17224	SOX system	soxB; sulfur-oxidizing protein SoxB, S-sulfosulfanyl-L-cysteine sulfohydrolase	Yes
K17225	SOX system	soxC; sulfur-oxidizing protein SoxC, sulfane dehydrogenase subunit	Yes
K17226	SOX system	soxY; sulfur-oxidizing protein SoxY	Yes
K17227	SOX system	soxZ; sulfur-oxidizing protein SoxZ	Yes
K13631	SOX system	soxS; AraC family transcriptional regulator, mar-sox-rob regulon activator	Yes
K17218	SOX system	sqr; sulfide:quinone oxidoreductase	Yes
K07657	Phosphorus cycle	phoB; phosphate regulon response regulator	Yes	Bergkemper et al., 2016 Dyhrman, 2018 Wong et al., 2018
K07636	Phosphorus cycle	phoR; phosphate regulon sensor histidine kinase	Yes
K01077	Phosphorus cycle	phoA; alkaline phosphatase	Yes
K07093	Phosphorus cycle	phoX; alkaline phosphatase	Yes
K01113	Phosphorus cycle	phoD; alkaline phosphatase D	Yes
K07658	Phosphorus cycle	phoP, phoB1; two-component system, OmpR family, alkaline phosphatase synthesis response regulator PhoP	Yes
K02040	Phosphorus cycle	pstS; phosphate transport system substrate-binding protein	Yes
K18916	Phosphorus cycle	ptxD; phosphonate dehydrogenase	Yes
K01083	Phosphorus cycle	3-phytase	Yes
K01524	Phosphorus cycle	ppx, gppA; exopolyphosphatase / guanosine-5'-triphosphate,3'-diphosphate pyrophosphatase	Yes
K06193	Phosphorus cycle	phnA; protein PhnA	Yes
K02038	Phosphorus cycle	pstA; phosphate transport system permease protein	Yes
K02036	Phosphorus cycle	pstB; phosphate transport system ATP-binding protein	Yes
K02037	Phosphorus cycle	pstC; phosphate transport system permease protein	Yes
K03306	Phosphorus cycle	pitA; inorganic phosphate transporter, PiT family	Yes
K00937	Phosphorus cycle	ppk; polyphosphate kinase	Yes
K00399	Methanogenesis	mcrA; methyl-coenzyme M reductase alpha subunit	Yes	Acinas et al., 2019 Dziewit et al., 2015 Gutiérrez-Preciado et al., 2018 Knittel & Boetius, 2009 McDonald et al., 2008 Smith & Wrighton, 2019
K00401	Methanogenesis	mcrB; methyl-coenzyme M reductase beta subunit	Yes
K00402	Methanogenesis	mcrG; methyl-coenzyme M reductase gamma subunit	Yes
K04480	Methanogenesis	mtaB; methanol---5-hydroxybenzimidazolylcobamide Co-methyltransferase	Yes
K14082	Methanogenesis	mtbA; [methyl-Co(III) methylamine-specific corrinoid protein]:coenzyme M methyltransferase	Yes
K00399	Methane oxidation	mcrA; methyl-coenzyme M reductase alpha subunit	Yes
K10944	Methane oxidation	pmoA, amoA; methane/ammonia monooxygenase subunit A	Yes
K16157	Methane oxidation	mmoX; methane monooxygenase component A alpha chain	Yes
K16160	Methane oxidation	mmoB; methane monooxygenase regulatory protein B	No
K10946	Methane oxidation	pmoC, amoC; methane/ammonia monooxygenase subunit C	Yes
K03090	General stress response	sigB; RNA polymerase sigma-B factor	Yes	Darwin, 2005 Imlay, 2013 Joly et al., 2010 Kindler et al., 2020 Koo et al., 2018 Krämer, 2010 Rodrigues & Tiedje, 2008 Varin et al., 2012 Wong et al., 2018
K06149	General stress response	uspA; universal stress protein A	Yes
K03969	General stress response	pspA; phage shock protein A	Yes
K03974	General stress response	pspF; psp operon transcriptional activator	Yes
K03970	General stress response	pspB; phage shock protein B	Yes
K03973	General stress response	pspC; phage shock protein C	Yes
K05916	General stress response	hmp; nitric oxide dioxygenase, flavohemoglobin	Yes
K03716	UV radiation	splB; spore photoproduct lyase	Yes
K01669	UV radiation	phrB; deoxyribodipyrimidine photo-lyase	Yes
K03782	Oxidative stress	katG; catalase G, catalase-peroxidase	Yes
K03781	Oxidative stress	katE; catalase E	Yes
K03387	Oxidative stress	ahpF; alkyl hydroperoxide reductase F	Yes
K14171	Oxidative stress	ahpC; alkyl hydroperoxide reductase C	Yes
K04761	Oxidative stress	oxyR; Hydrogen peroxide-inducible genes activator	Yes
K13639	Oxidative stress	soxR; redox-sensitive transcriptional activator	Yes
K04564	Oxidative stress	SOD2; superoxide dismutase, Fe-Mn family	Yes
K04565	Oxidative stress	SOD1; superoxide dismutase, Cu-Zn family	Yes
K09823	Oxidative stress	perR; peroxide-responsive repressor	Yes
K05847	Osmoprotection	opuA; osmoprotectant transport system ATP-binding protein	Yes
K05846	Osmoprotection	opuBD; osmoprotectant transport system permease protein	Yes
K05845	Osmoprotection	opuC; osmoprotectant transport system substrate-binding protein	Yes
K05020	Osmoprotection	opuD; glycine betaine transporter	Yes
K02168	Osmoprotection	betT, betS; choline/glycine/proline betaine transport protein	Yes
K02000	Osmoprotection	proV; glycine betaine/proline transport system ATP-binding protein	Yes
K02001	Osmoprotection	proW; glycine betaine/proline transport system permease protein	Yes
K02002	Osmoprotection	proX; glycine betaine/proline transport system substrate-binding protein	Yes
K07646	Osmoprotection	kdpD; sensor histidine kinase KdpD	Yes
K07667	Osmoprotection	kdpE; KDP operon response regulator KdpE	Yes
K07638	Osmoprotection	envZ; osmolarity sensor histidine kinase EnvZ	Yes
K02483	Osmoprotection	ompR; response regulator	Yes
K07670	Osmoprotection	mtrA; response regulator MtrA	Yes
K07654	Osmoprotection	mtrB; sensor histidine kinase MtrB	Yes
K03762	Osmoprotection	proP; MFS transporter, MHS family, proline/betaine transporter	Yes
K03282	Osmoprotection	mscL; large conductance mechanosensitive channel	Yes
K05802	Osmoprotection	mscK; potassium-dependent mechanosensitive channel	Yes
K03442	Osmoprotection	mscS; small conductance mechanosensitive channel	Yes
K00163	Cold stress	aceE; pyruvate dehydrogenase E1 component	Yes
K00627	Cold stress	aceF; pyruvate dehydrogenase E2 component (dihydrolipoamide acetyltransferase)	Yes
K03704	Cold stress	cspA; cold shock protein	Yes
K00697	Cold stress	otsA; trehalose 6-phosphate synthase	Yes
K01087	Cold stress	otsB; trehalose 6-phosphate phosphatase	Yes
K02518	Cold stress	infA; translation initiation factor IF-1	Yes
K02519	Cold stress	infB; translation initiation factor IF-2	Yes
K02520	Cold stress	infC; translation initiation factor IF-3	Yes
K02834	Cold stress	rbfA; ribosome-binding factor A	Yes
K02600	Cold stress	nusA; transcription termination/antitermination protein NusA	Yes
K03530	Cold stress	hupB; DNA-binding protein HU-beta	Yes
K05787	Cold stress	hupA; DNA-binding protein HU-alpha	Yes
K03746	Cold stress	hns; DNA-binding protein H-NS	Yes
K02469	Cold stress	gyrA; DNA gyrase subunit A	Yes
K03553	Cold stress	recA; recombination protein RecA	Yes
K02313	Cold stress	dnaA; chromosomal replication initiator protein	Yes
K03783	Cold stress	PNP, punA; purine-nucleoside phosphorylase	Yes
K04043	Cold stress	dnaK; molecular chaperone DnaK	Yes
K03686	Cold stress	dnaJ; molecular chaperone DnaJ	Yes
K06099	Cold stress	CSDA; cold shock domain protein A, cold shock DEAD-box protein A	Yes
K05592	Cold stress	deaD, cshA; ATP-dependent RNA helicase DeaD	Yes
K12974	Cold stress	lpxP; KDO2-lipid IV(A) palmitoleoyltransferase	Yes
K12573	Cold stress	rnr, vacB; ribonuclease R	Yes
K22993	Cold stress	desA; Delta12-fatty-acid desaturase	No
K18651	Cellulose degradation	XGCA; oligoxyloglucan reducing-end-specific cellobiohydrolase	Yes	Beier & Bertilsson, 2013 Janusz et al., 2017 Pérez et al., 2002 Van Den Brink & De Vries, 2011
K01225	Cellulose degradation	K01225; cellobiohydrolase	Yes
K19668	Cellulose degradation	K19668; cellobiohydrolase	Yes
K20542	Cellulose degradation	bcsZ; endoglucanase	Yes
K01181	Hemicellulose degradation	xynA; beta-1,4-endoxylanase	Yes
K01198	Hemicellulose degradation	xynB; beta-1,4-xylosidase	Yes
K15920	Hemicellulose degradation	XYL4; beta-1,4-xylosidase	Yes
K22268	Hemicellulose degradation	xylA; beta-1,4-xylosidase	Yes
K01218	Hemicellulose degradation	gmuG; beta-1,4-endomannanase	Yes
K19355	Hemicellulose degradation	MAN; beta-1,4-endomannanase	Yes
K01192	Hemicellulose degradation	manB; beta-1,4-mannosidase	Yes
K05909	Lignin degradation	lac; laccase	Yes
K00421	Lignin degradation	lccA; laccase	No
K15733	Lignin degradation	DyP; dye decolorizing peroxidase	Yes
K00433	Lignin degradation	cpo; non-heme chloroperoxidase	Yes
K17990	Lignin degradation	vcpo; vanadium chloroperoxidase	Yes
K19069	Lignin degradation	CDH; cellobiose dehydrogenase	Yes
K20205	Lignin degradation	mpn; manganese peroxidase	No
K21820	Lignin degradation	APO1; unspecific peroxygenase	No
K23272	Lignin degradation	P2OX; pyranose oxidase	No
K23515	Lignin degradation	LPO; lignin peroxidase	No
K01183	Chitin degradation	endochitinase	Yes
K01233	Chitin degradation	csn; chitosanases	Yes
K11931	Biofilm formation	pgaB; biofilm PGA synthesis lipoprotein PgaB	Yes	Sunagawa et al., 2015
K11935	Biofilm formation	pgaA; biofilm PGA synthesis protein PgaA	Yes
K11937	Biofilm formation	pgaD; biofilm PGA synthesis protein PgaD	No
K11936	Biofilm formation	pgaC; biofilm PGA synthesis N-glycosyltransferase PgaC	Yes
K13654	Biofilm formation	mcbR; GntR family transcriptional regulator, colanic acid and biofilm gene transcriptional regulator	Yes
K12148	Biofilm formation	bssS; biofilm regulator BssS	Yes
K13650	Biofilm formation	mcbA; MqsR-controlled colanic acid and biofilm protein A	No
