# Supplementary material for: Functional genetic potential of benthic microbial mat communities in Arctic, Antarctic, and sub-Antarctic lakes
Source: FEMS Microbiol Ecol. 2026 Jun 13;102(7):fiag060. doi: 10.1093/femsec/fiag060 (PMC13278500; doi:10.1093/femsec/fiag060)
Supplement: fiag060_Supplemental_Files [file fiag060_supplemental_files.zip › Supplementary table 3.xlsx]

## Sheet: Blad1
Supplementary table 3 Universal single-copy genes used for copy number normalization.
KEGG ID	Gene annotation
K06942	ychF; ribosome-binding ATPase
K01889	FARSA, pheS; phenylalanyl-tRNA synthetase alpha chain [EC:6.1.1.20]
K01887	RARS, argS; arginyl-tRNA synthetase [EC:6.1.1.19]
K01875	SARS, serS; seryl-tRNA synthetase [EC:6.1.1.11]
K01883	CARS, cysS; cysteinyl-tRNA synthetase [EC:6.1.1.16]
K01869	LARS, leuS; leucyl-tRNA synthetase [EC:6.1.1.4]
K01873	VARS, valS; valyl-tRNA synthetase [EC:6.1.1.9]
K01409	OSGEP, KAE1, QRI7; N6-L-threonylcarbamoyladenine synthase [EC:2.3.1.234]
K03106	SRP54, ffh; signal recognition particle subunit SRP54 [EC:3.6.5.4]
K03110	ftsY; fused signal recognition particle receptor
