# Supplementary material for: Functional genetic potential of benthic microbial mat communities in Arctic, Antarctic, and sub-Antarctic lakes
Source: FEMS Microbiol Ecol. 2026 Jun 13;102(7):fiag060. doi: 10.1093/femsec/fiag060 (PMC13278500; doi:10.1093/femsec/fiag060)
Supplement: fiag060_Supplemental_Files [file fiag060_supplemental_files.zip › Supplementary table 4.xlsx]

## Sheet: Blad1
Supplementary table 4 Number of KEGG IDs annotated to each KEGG pathway. Only KEGG IDs uniquely found in Sub-Antarctic or Maritime Antarctic mats are shown.
KEGG pathway	Sub-Antarctica	Maritime Antarctica
Carbohydrate metabolism	17	9
Energy metabolism	12	9
Lipid metabolism	3	17
Nucleotide metabolism	4	7
Amino acid metabolism	13	11
Metabolism of other amino acids	2	2
Glycan biosynthesis and metabolism	10	11
Metabolism of cofactors and vitamins	7	13
Metabolism of terpenoids and polyketides	10	11
Biosynthesis of other secondary metabolites	10	5
Xenobiotics biodegradation and metabolism	9	12
Transcription	3	13
Translation	1	14
Folding, sorting and degradation	6	24
Replication and repair	12	7
Membrane transport	24	17
Signal transduction	38	114
Signaling molecules and interaction	1	20
Transport and catabolism	13	30
Cell growth and death	11	33
Cellular community - eukaryotes	1	18
Cellular community - prokaryotes	10	2
Cell motility	1	8
Not classified to pathway	193	378
