# Supplementary material for: Functional genetic potential of benthic microbial mat communities in Arctic, Antarctic, and sub-Antarctic lakes
Source: FEMS Microbiol Ecol. 2026 Jun 13;102(7):fiag060. doi: 10.1093/femsec/fiag060 (PMC13278500; doi:10.1093/femsec/fiag060)
Supplement: fiag060_Supplemental_Files [file fiag060_supplemental_files.zip › Supplementary table 5.xlsx]

## Sheet: Blad1
Supplementary table 5 Number of COG IDs annotated to each COG functional category. Only COG IDs uniquely found in Sub-Antarctic or Maritime Antarctic mats are shown.
COG functional category	Sub-Antarctica	Maritime Antarctica
Amino acid transport and metabolism	16	15
Carbohydrate transport and metabolism	44	46
Cell cycle control, cell division, chromosome partitioning	4	6
Cell motility	4	10
Cell wall/membrane/envelope biogenesis	65	52
Chromatin structure and dynamics	4	5
Coenzyme transport and metabolism	6	9
Cytoskeleton	1	8
Defense mechanisms	18	23
Energy production and conversion	22	29
Extracellular structures	1	0
Function unknown	2528	3370
Inorganic ion transport and metabolism	29	26
Intracellular trafficking, secretion, and vesicular transport	36	95
Lipid transport and metabolism	12	12
Nucleotide transport and metabolism	4	4
Posttranslational modification, protein turnover, chaperones	32	67
Replication, recombination and repair	48	42
RNA processing and modification	5	3
Secondary metabolites biosynthesis, transport and catabolism	6	12
Signal transduction mechanisms	49	65
Transcription	145	162
Translation, ribosomal structure and biogenesis	4	11
