# Supplementary material for: Functional genetic potential of benthic microbial mat communities in Arctic, Antarctic, and sub-Antarctic lakes
Source: FEMS Microbiol Ecol. 2026 Jun 13;102(7):fiag060. doi: 10.1093/femsec/fiag060 (PMC13278500; doi:10.1093/femsec/fiag060)
Supplement: fiag060_Supplemental_Files [file fiag060_supplemental_files.zip › Supplementary table 6.xlsx]

## Sheet: Blad1
Supplementary table 6 Number of ORFs annotated to (cold) stress response genes.
Gene	Total number of ORFs found	Arctic	Sub-Antarctica	Maritime Antarctica	Coastal Continental Antarctica	Transantarctic Mountains
aceE	1227	375	897	965	736	146
aceF	1572	345	901	1066	765	180
otsA	471	57	316	274	238	37
otsB	200	28	103	108	106	16
dnaA	1386	367	851	997	777	154
gyrA	2530	781	1632	1907	1515	349
infA	466	132	303	344	264	44
infB	1816	538	1169	1327	1031	218
infC	532	163	344	401	303	73
nusA	1111	335	713	835	651	143
rbfA	459	89	209	316	218	45
hupB	579	102	312	374	296	56
recA	956	377	721	756	598	190
dnaJ	1535	385	839	1028	745	141
cspA	1035	175	693	671	499	79
hns	111	16	32	63	65	4
PNP	451	76	223	302	231	46
dnaK	2295	897	1592	1811	1397	385
deaD	1052	280	573	796	641	171
hupA	5	0	4	3	0	0
CSDA	1	1	1	0	0	0
rnr, vacB	1299	308	749	907	668	154
lpxP	5	0	5	0	0	0
