# Supplementary material for: Functional genetic potential of benthic microbial mat communities in Arctic, Antarctic, and sub-Antarctic lakes
Source: FEMS Microbiol Ecol. 2026 Jun 13;102(7):fiag060. doi: 10.1093/femsec/fiag060 (PMC13278500; doi:10.1093/femsec/fiag060)
Supplement: fiag060_Supplemental_Files [file fiag060_supplemental_files.zip › Supplementary table 7.xlsx]

## Sheet: Blad1
Supplementary table 7 Phyla or classes annotated to (cold) stress response genes and number of ORFs annotated to those phyla. Only the top 5 phyla are shown.
Gene	Arctic	Sub-Antarctica	Maritime Antarctica	Coastal Continental Antarctica	Transantarctic Mountains
aceE	Betaproteobacteria (140)	Betaproteobacteria (228)	Betaproteobacteria (265)	Betaproteobacteria (224)	Betaproteobacteria (55)
	Alphaproteobacteria (84)	Alphaproteobacteria (171)	Alphaproteobacteria (203)	Alphaproteobacteria (166)	Actinomycetota (26)
	Gammaproteobacteria (34)	Gammaproteobacteria (115)	Gammaproteobacteria (130)	Actinomycetota (84)	Alphaproteobacteria (23)
	Actinomycetota (27)	Acidobacteriota (103)	Actinomycetota (93)	Gammaproteobacteria (63)	Planctomycetota (11)
	Unclassified Pseudomonadota (23)	Actinomycetota (74)	Unclassified Bacteria (66)	Unclassified bacteria (44)	Gammaproteobacteria (10)
aceF	Betaproteobacteria (69)	Alphaproteobacteria (154)	Alphaproteobacteria (186)	Alphaproteobacteria (154)	Bacteroidota (50)
	Alphaproteobacteria (65)	Betaproteobacteria (117)	Betaproteobacteria (151)	Bacteroidota (125)	Alphaproteobacteria (34)
	Cyanobacteriota (41)	Bacteroidota (87)	Bacteroidota (138)	Betaproteobacteria (120)	Cyanobacteriota (20)
	Bacteroidota (40)	Chloroflexota (73)	Gammaproteobacteria (104)	Actinomycetota (70)	Betaproteobacteria (16)
	Actinomycetota (22)	Gammaproteobacteria (73)	Cyanobacteriota (87)	Cyanobacteriota (60)	Actinomycetota (14)
otsA	Betaproteobacteria (21)	Acidobacteriota(69)	Betaproteobacteria (78)	Betaproteobacteria (66)	Alphaproteobacteria (17)
	Alphaproteobacteria (15)	Alphaproteobacteria (64)	Alphaproteobacteria (49)	Alphaproteobacteria (59)	Actinomycetota (10)
	Actinomycetota (9)	Betaproteobacteria (52)	Actinomycetota (42)	Actinomycetota (52)	Betaproteobacteria (6)
	Acidobacteriota (4)	Unclassified Bacteria (39)	Unclassified Bacteria (35)	Unclassified Bacteria (21)	Acidobacteriota (2)
	Gemmatimonadota (2)	Actinomycetota (32)	Gemmatimonadota(14)	Gemmatimonadota (10)	Planctomycetota (2)
otsB	Betaproteobacteria (9)	Alphaproteobacteria (23)	Alphaproteobacteria (25)	Actinomycetota (28)	Alphaproteobacteria (6)
	Actinomycetota (5)	Actinomycetota (17)	Actinomycetota (23)	Alphaproteobacteria (27)	Actinomycetota (3)
	Alphaproteobacteria (5)	Acidobacteriota (16)	Betaproteobacteria (16)	Betaproteobacteria (20)	Betaproteobacteria (3)
	Unclassified Bacteria (3)	Unclassified Bacteria (11)	Unclassified Bacteria (13)	Unclassified Bacteria (9)	Acidobacteriota (1)
	Acidobacteriota (2)	Betaproteobacteria (9)	Gemmatimonadota (5)	Gemmatimonadota (5)	Bacteroidota (1)
dnaA	Alphaproteobacteria (76)	Alphaproteobacteria (136)	Alphaproteobacteria (171)	Alphaproteobacteria (157)	Alphaproteobacteria (35)
	Betaproteobactera (70)	Betaproteobacteria (117)	Betaproteobacteria (142)	Bacteroidotas (117)	Bacteroidota (27)
	Bacteroidota(43)	Acidobacteriota (81)	Bacteroidota (120)	Betaproteobacteria (117)	Actinomycetota (19)
	Cyanobacteriota (39)	Bacteroidota (80)	Unclassified Bacteria (94)	Unclassified Bacteria (72)	Betaproteobacteria (16)
	Actinomycetota (25)	Unclassified Bacteria (74)	Actinomycetota (73)	Actinomycetota (55)	Cyanobacteriota (15)
gyrA	Alphaproteobacteria (151)	Alphaproteobacteria (260)	Alphaproteobacteria (300)	Alphaproteobacteria (264)	Alphaproteobacteria (77)
	Cyanobacteriota (121)	Betaproteobacteria (199)	Betaproteobacteria (222)	Bacteroidota (204)	Bacteroidota (52)
	Betaproteobacteria (120)	Acidobacteriota (155)	Bacteroidota (202)	Betaproteobacteria (181)	Cyanobacteriota (43)
	Bacteroidota (83)	Bacteroidota (141)	Cyanobacteriota (176)	Actinomycetota (151)	Actinomycetota (36)
	Planctomycetota (50)	Actinomycetota (127)	Actinomycetota (175)	Cyanobacteriota (118)	Betaproteobacteria (34)
infA	Alphaproteobacteria (30)	Alphaproteobacteria (57)	Alphaproteobacteria (65)	Alphaproteobacteria (53)	Bacteroidota (14)
	Betaproteobacteria (25)	Betaproteobacteria (51)	Betaproteobacteria (54)	Betaproteobacteria (45)	Cyanobacteriota (10)
	Cyanobacteriota (19)	Unclassified Bacteria (31)	Bacteroidota (34)	Bacteroidota (40)	Alphaproteobacteria (8)
	Bacteroidota (15)	Bacteroidota (27)	Actinomycetota (32)	Actinomycetota (28)	Actinomycetota (4)
	Actinomycetota (13)	Acidobacteriota (23)	Cyanobacteriota (28)	Unclassified Bacteria (20)	Betaproteobacteria (3)
infB	Alphaproteobacteria (99)	Alphaproteobacteria (209)	Alphaproteobacteria (244)	Bacteroidota (219)	Bacteroidota (59)
	Bacteroidota (97)	Bacteroidota (168)	Bacteroidota(230)	Alphaproteobacteria (214)	Alphaproteobacteria (48)
	Betaproteobacteria (87)	Betaproteobacteria (155)	Betaproteobacteria (171)	Betaproteobacteria (140)	Actinomycetota (25)
	Cyanobacteriota (59)	Acidobacteriota (122)	Unclassified Bacteria (104)	Unclassified Bacteria (72)	Cyanobacteriota (24)
	Unclassified Bacteria (26)	Gammaproteobacteria (89)	Gammaproteobacteria (92)	Actinomycetota (64)	Betaproteobacteria (20)
infC	Alphaproteobacteria (51)	Alphaproteobacteria (83)	Alphaproteobacteria (93)	Alphaproteobacteria (80)	Bacteroidota (16)
	Betaproteobacteria (31)	Betaproteobacteria (40)	Betaproteobacteria (51)	Betaproteobacteria (46)	Alphaproteobacteria (15)
	Cyanobacteriota (23)	Acidobacteriota (30)	Cyanobacteriota (41)	Bacteroidota (44)	Cyanobacteriota (13)
	Bacteroidota (15)	Bacteroidota (27)	Bacteroidota (38)	Cyanobacteriota (25)	Actinomycetota (8)
	Actinomycetota (9)	Unclassified Bacteria (23)	Unclassified Bacteria (31)	Unclassified Bacteria (25)	Unclassified Bacteria (5)
nusA	Alphaproteobacteria (88)	Alphaproteobacteria (157)	Alphaproteobacteria (192)	Alphaproteobacteria (172)	Alphaproteobacteria (42)
	Betaproteobacteria (59)	Betaproteobacteria (89)	Betaproteobacteria (111)	Bacteroidota (98)	Bacteroidota (31)
	Cyanobacteriota (49)	Acidobacteriota (76)	Bacteroidota (102)	Betaproteobacteria (86)	Cyanobacteriota (23)
	Bacteroidota (31)	Bacteroidota(68)	Gammaproteobacteria (76)	Cyanobacteriota (41)	Betaproteobacteria (10)
	Actinomycetota (15)	Gammaproteobacteria (60)	Cyanobacteriota (62)	Unclassified Bacteria (41)	Actinomycetota (7)
rbfA	Cyanobacteriota (19)	Alphaproteobacteria (38)	Alphaproteobacteria (67)	Alphaproteobacteria (53)	Bacteroidota (12)
	Alphaproteobacteria (18)	Betaproteobacteria (33)	Betaproteobacteria (48)	Bacteroidota (34)	Cyanobacteriota (9)
	Betaproteobacteria (16)	Bacteroidota (21)	Bacteroidota (41)	Betaproteobacteria (32)	Alphaproteobacteria (7)
	Bacteroidota (9)	Acidobacteriota (19)	Cyanobacteriota (37)	Cyanobacteriota (26)	Betaproteobacteria (5)
	Verrucomicrobiota (5)	Cyanobacteriota (17)	Gammaproteobacteria (25)	Actinomycetota (16)	Unclassified Bacteria (3)
hupB	Cyanobacteriota (26)	Alphaproteobacteria (61)	Alphaproteobacteria (69)	Alphaproteobacteria (70)	Bacteroidota (14)
	Alphaproteobacteria (17)	Acidobacteriota (49)	Bacteroidota (52)	Bacteroidota(44)	Cyanobacteriota (13)
	Betaproteobacteria (17)	Unclassified Bacteria (40)	Unclassified Bacteria (47)	Betaproteobacteria (38)	Alphaproteobacteria (9)
	Unclassified Bacteria (13)	Bacteroidota (35)	Betaproteobacteria (43)	Cyanobacteriota (33)	Unclassified Bacteria (8)
	Bacteroidota (9)	Betaproteobacteria (30)	Cyanobacteriota (43)	Unclassified Bacteria (28)	Actinomycetota (5)
recA	Alphaproteobacteria (86)	Alphaproteobacteria (135)	Alphaproteobacteria (144)	Alphaproteobacteria (125)	Bacteroidota (44)
	Betaproteobacteria (51)	Bacteroidota (85)	Bacteroidota (98)	Bacteroidota (89)	Alphaproteobacteria (38)
	Bacteroidota (49)	Betaproteobacteria (85)	Betaproteobacteria (84)	Betaproteobacteria (75)	Cyanobacteriota (19)
	Cyanobacteriota (46)	Unclassified Bacteria (75)	Unclassified Bacteria (72)	Unclassified Bacteria (50)	Actinomycetota (18)
	Actinomycetota (25)	Acidobacteriota (58)	Cyanobacteriota (59)	Actinomycetota (47)	Betaproteobacteria (18)
dnaJ	Alphaproteobacteria (83)	Alphaproteobacteria (169)	Alphaproteobacteria (211)	Alphaproteobacteria (180)	Cyanobacteriota (36)
	Cyanobacteriota (83)	Acidobacteriota (119)	Cyanobacteriota (143)	Cyanobacteriota (89)	Alphaproteobacteria (27)
	Betaproteobacteria (48)	Betaproteobacteria (86)	Betaproteobacteria (102)	Bacteroidota (87)	Bacteroidota (26)
	Unclassified Bacteria (33)	Unclassified Bacteria (77)	Unclassified Bacteria (101)	Betaproteobacteria (85)	Actinomycetota (11)
	Bacteroidota (30)	Actinomycetota (61)	Bacteroidota (91)	Actinomycetota (65)	Betaproteobacteria (10)
cspA	Alphaproteobacteria (79)	Alphaproteobacteria (237)	Alphaproteobacteria (222)	Alphaproteobacteria (204)	Alphaproteobacteria (33)
	Betaproteobacteria (22)	Acidobacteriota (78)	Betaproteobacteia (68)	Actinomycetota (64)	Bacteroidota (16)
	Unclassified Bacteria (16)	Unclassified Bacteria (73)	Unclassified Bacteria (68)	Betaproteobacteria (52)	Actinomycetota (12)
	Actinomycetota (15)	Betaproteobacteria (66)	Gammaproteobacteria (67)	Bacteroidota (43)	Unclassified Bacteria (4)
	Bacteroidota (13)	Gammaproteobacteria (53)	Actinomycetota (65)	Unclassified Bacteria (32)	Betaproteobacteria (3)
hns	Betaproteobacteria (9)	Alphaproteobacteria (18)	Betaproteobacteria (39)	Betaproteobacteria (43)	Alphaproteobacteria (3)
	Alphaproteobacteria (6)	Gammaproteobacteria (8)	Alphaproteobacteria (18)	Alphaproteobacteria (15)	Betaproteobacteria (1)
	Unclassified Bacteria (1)	Betaproteobacteria (5)	Gammaproteobacteria (3)	Gammaproteobacteria (3)
		Unclassified Pseudomonadota (1)	Unclassified Bacteria (2)	Unclassified Pseudomonadota (3)
			Unclassified Pseudomonadota (1)	Unclassified Bacteria (1)
PNP	Bacteroidota (17)	Bacteroidota (42)	Bacteroidota (70)	Bacteroidota (67)	Bacteroidota (17)
	Planctomycetota (13)	Acidobacteriota (39)	Gemmatimonadota(44)	Gemmatimonadota (31)	Planctomycetota (7)
	Unclassified Bacteria (10)	Gemmatimonadota (31)	Planctomycetota (37)	Unclassified Bacteria (27)	Actinomycetota (6)
	Gemmatimonadota (9)	Unclassified Bacteria (30)	Unclassified Bacteria (31)	Actinomycetota (21)	Verrucomicrobiota (6)
	Betaproteobacteria (8)	Actinomycetota (16)	Alphaproteobacteria (23)	Planctomycetota (18)	Alphaproteobacteria (5)
dnaK	Cyanobacteriota (205)	Alphaproteobacteria (215)	Cyanobacteriota (321)	Alphaproteobacteria (212)	Cyanobacteriota (79)
	Alphaproteobacteria (117)	Acidobacteriota (181)	Alphaproteobacteria (245)	Cyanobacteriota (209)	Bacteroidotas (65)
	Bacteroidota (96)	Unclassified Bacteria (173)	Unclassified Bacteria (178)	Bacteroidota(165)	Alphaproteobacteria (65)
	Betaproteobacteria (95)	Bacteroidota (146)	Bacteroidota (177)	Unclassified Bacteria (140)	Betaproteobacteria (43)
	Unclassified Bacteria (73)	Betaproteobacteria (140)	Betaproteobacteria (155)	Betaproteobacteria (135)	Actinomycetota (25)
deaD	Alphaproteobacteria (58)	Alphaproteobacteria (114)	Alphaproteobacteria (161)	Bacteroidota (137)	Bacteroidota(47)
	Bacteroidota (52)	Bacteroidota (111)	Bacteroidota (145)	Alphaproteobacteria (135)	Alphaproteobacteria (35)
	Cyanobacteriota (35)	Unclassified Bacteria (68)	Unclassified Bacteria (90)	Actinomycetota (60)	Cyanobacteriota (21)
	Actinomycetota (28)	Gammaproteobacteria (42)	Actinomycetota (72)	Unclassified Bacteria (60)	Actinomycetota (20)
	Unclassified Bacteria (23)	Actinomycetota (38)	Cyanobacteriota (60)	Cyanobacteriota (43)	Verrucomicrobiota (10)
hupA	0	Gammaproteobacteria (3)	Candidatus Moranbacteria (1)	0	0
		Verrucomicrobiota (1)	Gammaproteobacteria (1)
			Verrucomicrobiota (1)
CSDA	Unclassified Eukaryota (1)	Unclassified Eukaryota (1)	0	0	0
rnr, vacB	Alphaproteobacteria (71)	Alphaproteobacteria (157)	Alphaproteobacteria (216)	Alphaproteobacteria (160)	Bacteroidota (49)
	Betaproteobacteria (53)	Betaproteobacteria (117)	Bacteroidota (138)	Bacteroidota (146)	Alphaproteobacteria (42)
	Bacteroidota (51)	Acidobacteriota (111)	Betaproteobacteria (135)	Betaproteobacteria (113)	Cyanobacteriota (19)
	Cyanobacteriota (48)	Bacteroidota (100)	Gammaproteobacteria (86)	Cyanobacteriota (57)	Betaproteobacteria (11)
	Gammaproteobacteria (19)	Gammaproteobacteria (71)	Cyanobacteriota (80)	Planctomycetota (43)	Gammaproteobacteria (9)
lpxP	0	Gammaproteobacteria (5)	0	0	0
