# Supplementary material for: Functional genetic potential of benthic microbial mat communities in Arctic, Antarctic, and sub-Antarctic lakes
Source: FEMS Microbiol Ecol. 2026 Jun 13;102(7):fiag060. doi: 10.1093/femsec/fiag060 (PMC13278500; doi:10.1093/femsec/fiag060)
Supplement: fiag060_Supplemental_Files [file fiag060_supplemental_files.zip › Supplementary table 8.xlsx]

## Sheet: Blad1
Supplementary table 8 Phyla or classes annotated to phosphorus cycling and metabolism genes and number of ORFs annotated to those phyla. Only the top 5 phyla are shown.
Gene	Arctic	Sub-Antarctica	Maritime Antarctica	Coastal Continental Antarctica	Transantarctic Mountains
3-phytase	Cyanobacteriota (97)	Cyanobacteriota (43)	Cyanobacteriota (171)	Cyanobacteriota (93)	Cyanobacteriota (41)
	Alphaproteobacteria (17)	Alphaproteobacteria (18)	Alphaproteobacteria (50)	Alphaproteobacteria (40)	Alphaproteobacteria (16)
	Unclassified Bacteria (12)	Unclassified Bacteria (16)	Unclassified Bacteria (48)	Unclassified Bacteria (23)	Bacteroidota (9)
	Gammaproteobacteria (5)	Bacteroidota (6)	Bacteroidota (19)	Bacteroidota (15)	Gammaproteobacteria (3)
	Bacteroidota (3)	Betaproteobacteria (4)	Gammaproteobacteria (12)	Betaproteobacteria (12)	Unclassified Bacteria (3)
phnA	Alphaproteobacteria (11)	Bacteroidota (15)	Alphaproteobacteria (28)	Alphaproteobacteria (24)	Bacteroidota (8)
	Bacteroidota (6)	Alphaproteobacteria (14)	Bacteroidota (22)	Bacteroidota (15)	Alphaproteobacteria (2)
	Betaproteobacteria (6)	Unclassified Pseudomonadota(10)	Unclassified Pseudomonadota(14)	Betaproteobacteria (15)	Betaproteobacteria (2)
	Unclassified Pseudomonadota (3)	Betaproteobacteria (7)	Betaproteobacteria (13)	Unclassified Pseudomonadota(8)	Unclassified (1)
	Unclassified Bacteria (2)	Unclassified Bacteria (6)	Unclassified Bacteria (13)	Actinomycetota (7)
phoA	Cyanobacteriota (65)	Alphaproteobacteria (60)	Alphaproteobacteria (135)	Alphaproteobacteria (122)	Alphaproteobacteria (28)
	Alphaproteobacteria (47)	Unclassified Bacteria (55)	Cyanobacteriota (109)	Cyanobacteriota (54)	Cyanobacteriota (24)
	Unclassified Bacteria (34)	Betaproteobacteria (51)	Unclassified Bacteria (85)	Unclassified Bacteria (51)	Bacteroidota (21)
	Betaproteobacteria (17)	Cyanobacteriota (38)	Bacteroidota (49)	Bacteroidota (43)	Unclassified Bacteria (11)
	Bacteroidota (10)	Unclassified Pseudomonadota(26)	Betaproteobacteria (44)	Betaproteobacteria (41)	Betaproteobacteria (7)
phoB	Cyanobacteriota (61)	Alphaproteobacteria (107)	Alphaproteobacteria (137)	Alphaproteobacteria (108)	Alphaproteobacteria (31)
	Alphaproteobacteria (47)	Unclassified Bacteria (93)	Cyanobacteriota (117)	Betaproteobacteria (93)	Cyanobacteriota (31)
	Betaproteobacteria (39)	Betaproteobacteria (76)	Betaproteobacteria (114)	Cyanobacteriota (62)	Bacteroidota (13)
	Unclassified Bacteria (25)	Acidobacteriota (63)	Unclassified Bacteria (94)	Unclassified Bacteria (58)	Unclassified Bacteria (10)
	Gammaproteobacteria (7)	Cyanobacteriota (36)	Gemmatimonadota (36)	Bacteroidota (27)	Betaproteobacteria (8)
phoD	Alphaproteobacteria (51)	Alphaproteobacteria (90)	Alphaproteobacteria (156)	Alphaproteobacteria (141)	Bacteroidota (30)
	Cyanobacteriota (35)	Unclassified Bacteria (66)	Betaproteobacteria (115)	Betaproteobacteria (96)	Alphaproteobacteria (26)
	Betaproteobacteria (33)	Betaproteobacteria (63)	Unclassified Bacteria (102)	Bacteroidota (78)	Cyanobacteriota (9)
	Unclassified Bacteria (26)	Bacteroidota (37)	Cyanobacteriota (81)	Unclassified Bacteria (71)	Planctomycetota (9)
	Bacteroidota (15)	Unclassified Pseudomonadota(32)	Bacteroidota (67)	Cyanobacteriota (42)	Actinomycetota (7)
phoP, phoB1	Bacteroidota (66)	Bacteroidota (120)	Bacteroidota (167)	Bacteroidota (171)	Bacteroidota (40)
	Cyanobacteriota (55)	Unclassified Bacteria (94)	Cyanobacteriota (122)	Cyanobacteriota (95)	Cyanobacteriota (39)
	Unclassified Bacteria (30)	Acidobacteriota (92)	Unclassified Bacteria (99)	Unclassified Bacteria (75)	Unclassified Bacteria (13)
	Actinomycetota (24)	Chloroflexota (89)	Actinomycetota (65)	Actinomycetota (62)	Actinomycetota (10)
	Acidobacteriota (17)	Actinomycetota (45)	Chloroflexota (63)	Chloroflexota (48)	Betaproteobacteria (6)
phoR	Cyanobacteriota (105)	Unclassified Bacteria (207)	Bacteroidota (285)	Bacteroidota (278)	Bacteroidota (83)
	Bacteroidota (97)	Bacteroidota (158)	Unclassified Bacteria (239)	Unclassified Bacteria (159)	Cyanobacteriota (50)
	Unclassified Bacteria (79)	Acidobacteriota (134)	Cyanobacteriota (213)	Cyanobacteriota (138)	Alphaproteobacteria (26)
	Alphaproteobacteria (52)	Alphaproteobacteria (118)	Betaproteobacteria (134)	Betaproteobacteria (119)	Unclassified Bacteria (22)
	Betaproteobacteria (48)	Chloroflexota (108)	Alphaproteobacteria (129)	Alphaproteobacteria (115)	Betaproteobacteria (12)
phoX	Betaproteobacteria (51)	Betaproteobacteria (60)	Betaproteobacteria (157)	Betaproteobacteria (131)	Alphaproteobacteria (19)
	Alphaproteobacteria (37)	Alphaproteobacteria (51)	Alphaproteobacteria (143)	Alphaproteobacteria (104)	Betaproteobacteria (16)
	Cyanobacteriota (35)	Cyanobacteriota (31)	Cyanobacteriota (75)	Cyanobacteriota (48)	Bacteroidota (14)
	Unclassified Bacteria (15)	Unclassified Bacteria (17)	Unclassified Bacteria (59)	Unclassified Bacteria (31)	Cyanobacteriota (14)
	Bacteroidota (8)	Gammaproteobacteria (8)	Unclassified Pseudomonadota(16)	Bacteroidota (19)	Actinomycetota (10)
pitA	Bacteroidota (29)	Alphaproteobacteria (61)	Bacteroidota (101)	Bacteroidota (74)	Bacteroidota (17)
	Betaproteobacteria (21)	Bacteroidota (60)	Betaproteobacteria (67)	Betaproteobacteria (60)	Cyanobacteriota (9)
	Alphaproteobacteria (18)	Betaproteobacteria (59)	Unclassified Bacteria (42)	Alphaproteobacteria (48)	Betaproteobacteria (8)
	Cyanobacteriota (12)	Acidobacteriota (47)	Cyanobacteriota (40)	Cyanobacteriota (31)	Actinomycetota (3)
	Gammaproteobacteria (11)	Unclassified Bacteria (44)	Alphaproteobacteria (38)	Actinomycetota (27)	Gammaproteobacteria (2)
ppk	Alphaproteobacteria (114)	Alphaproteobacteria (236)	Alphaproteobacteria (268)	Alphaproteobacteria (241)	Bacteroidota (62)
	Betaproteobacteria (72)	Unclassified Bacteria (156)	Betaproteobacteria (183)	Betaproteobacteria (175)	Alphaproteobacteria (48)
	Cyanobacteriota (64)	Betaproteobacteria (141)	Unclassified Bacteria (161)	Bacteroidota (156)	Cyanobacteriota (27)
	Bacteroidota (55)	Bacteroidota (85)	Bacteroidota (148)	Unclassified Bacteria (106)	Betaproteobacteria (22)
	Unclassified Bacteria (45)	Actinomycetota (65)	Cyanobacteriota (106)	Actinomycetota (70)	Unclassified Bacteria (17)
ppx, gppA	Alphaproteobacteria (76)	Alphaproteobacteria (187)	Alphaproteobacteria (229)	Alphaproteobacteria (186)	Bacteroidota (39)
	Cyanobacteriota (42)	Acidobacteriota (74)	Betaproteobacteria (92)	Bacteroidota (91)	Alphaproteobacteria (31)
	Betaproteobacteria (34)	Betaproteobacteria (48)	Bacteroidota (79)	Betaproteobacteria (83)	Cyanobacteriota (19)
	Bacteroidota (20)	Unclassified Bacteria (48)	Cyanobacteriota (72)	Cyanobacteriota (49)	Betaproteobacteria (7)
	Unclassified Bacteria (18)	Gammaproteobacteria (37)	Unclassified Bacteria (56)	Actinomycetota (42)	Actinomycetota (6)
pstA	Cyanobacteriota (49)	Alphaproteobacteria (101)	Alphaproteobacteria (129)	Alphaproteobacteria (112)	Cyanobacteriota (32)
	Alphaproteobacteria (45)	Acidobacteriota (67)	Cyanobacteriota (84)	Betaproteobacteria (71)	Alphaproteobacteria (26)
	Betaproteobacteria (27)	Unclassified Bacteria (64)	Unclassified Bacteria (83)	Cyanobacteriota (55)	Betaproteobacteria (9)
	Unclassified Bacteria (23)	Betaproteobacteria (62)	Betaproteobacteria (81)	Unclassified Bacteria (43)	Unclassified Bacteria (8)
	Actinomycetota (15)	Actinomycetota (28)	Actinomycetota (46)	Actinomycetota (41)	Bacteroidota (7)
pstB	Alphaproteobacteria (82)	Alphaproteobacteria (130)	Alphaproteobacteria (151)	Alphaproteobacteria (131)	Alphaproteobacteria (41)
	Cyanobacteriota (70)	Betaproteobacteria (89)	Cyanobacteriota (102)	Betaproteobacteria (85)	Cyanobacteriota (30)
	Betaproteobacteria (51)	Unclassified Bacteria (82)	Betaproteobacteria (100)	Cyanobacteriota (76)	Betaproteobacteria (16)
	Unclassified Bacteria (28)	Actinomycetota (60)	Unclassified Bacteria (96)	Unclassified Bacteria (63)	Actinomycetota (13)
	Actinomycetota (26)	Acidobacteriota (51)	Actinomycetota (66)	Actinomycetota (57)	Verrucomicrobiota (11)
pstC	Alphaproteobacteria (50)	Alphaproteobacteria (105)	Alphaproteobacteria (147)	Alphaproteobacteria (123)	Alphaproteobacteria (29)
	Betaproteobacteria (44)	Betaproteobacteria (70)	Betaproteobacteria (104)	Betaproteobacteria (81)	Cyanobacteriota (23)
	Cyanobacteriota (41)	Unclassified Bacteria (59)	Cyanobacteriota (86)	Cyanobacteriota (51)	Betaproteobacteria (12)
	Unclassified Bacteria (13)	Acidobacteriota (55)	Unclassified Bacteria (85)	Actinomycetota (42)	Actinomycetota (9)
	Bacteroidota (12)	Verrucomicrobiota (33)	Actinomycetota (51)	Unclassified Bacteria (39)	Unclassified Bacteria (7)
pstS	Cyanobacteriota (159)	Alphaproteobacteria (110)	Cyanobacteriota (335)	Cyanobacteriota (217)	Cyanobacteriota (79)
	Alphaproteobacteria (55)	Unclassified Bacteria (108)	Alphaproteobacteria (154)	Alphaproteobacteria (133)	Alphaproteobacteria (20)
	Unclassified Bacteria (49)	Cyanobacteriota (99)	Unclassified Bacteria (136)	Betaproteobacteria (88)	Unclassified Bacteria (20)
	Betaproteobacteria (32)	Betaproteobacteria (84)	Betaproteobacteria (98)	Unclassified Bacteria (81)	Bacteroidotas (17)
	Bacteroidota (24)	Acidobacteriota (76)	Bacteroidota (79)	Bacteroidota (52)	Betaproteobacteria (11)
ptxD	Alphaproteobacteria (1)	Unclassified Pseudomonadota(2)	Unclassified Pseudomonadota (8)	Unclassified Pseudomonadota(8)	0
	Unclassified Pseudomonadota(1)	Unclassified Bacteria (1)	Unclassified Bacteria (3)	Actinomycetota (1)
			Alphaproteobacteria (2)	Alphaproteobacteria (1)
			Actinomycetota (1)	Unclassified Bacteria (1)
			Betaproteobacteria (1)
